# Supplementary material for: Cell-free DNA and circulating TERT promoter mutation for disease monitoring in newly-diagnosed glioblastoma
Source: Acta Neuropathol Commun. 2020 Nov 4;8:179. doi: 10.1186/s40478-020-01057-7 (PMC7641818; doi:10.1186/s40478-020-01057-7)
Supplement: Supplementary file 2 — Additional file 2: Table S1. Comparison of cfDNA characteristics at different sampling times. [file 40478_2020_1057_MOESM2_ESM.xlsx]

## Sheet: Feuil1
Entire Cohort, n=52
	Baseline	Pre RT-TMZ	Progression	Stability / Response	p	test
n	47	52	25	22
cfDNA concentraion median (IQR), ng/mL	19.37 [13.60, 27.57]	9.71 [7.05, 14.10]	13.12 [7.99, 27.59]	9.52 [6.01, 29.09]	0.001	nonnorm
cfDNA peak median (IQR), bp	86.00 [65.00, 1184.00]	85.00 [57.00, 845.50]	95.50 [79.25, 390.50]	85.50 [74.75, 101.50]	0.726	nonnorm
Surgery Group, n=32
	Baseline	Pre RT-TMZ	Progression	Stability / Response	p	test
n	29	32	14	15
cfDNA concentraion median (IQR), ng/mL	20.36 [14.80, 28.15]	9.35 [6.40, 12.47]	10.97 [6.26, 19.22]	8.80 [6.14, 24.32]	0.001	nonnorm
cfDNA peak median (IQR), bp	91.50 [69.00, 1239.00]	82.00 [55.75, 654.75]	96.00 [77.00, 122.00]	85.00 [77.00, 101.00]	0.828	nonnorm
Biopsy Group, n=20
	Baseline	Pre RT-TMZ	Progression	Stability / Response	p	test
n	18	20	11	7
cfDNA concentraion median (IQR), ng/mL	16.87 [13.58, 25.50]	10.50 [8.37, 26.16]	21.12 [11.02, 30.54]	10.76 [6.06, 33.09]	0.019	nonnorm
cfDNA peak median (IQR), bp	75.00 [58.00, 93.00]	90.00 [63.00, 957.25]	95.00 [81.50, 775.00]	86.00 [70.00, 95.50]	0.509	nonnorm
