# Supplementary material for: Cell-free DNA and circulating TERT promoter mutation for disease monitoring in newly-diagnosed glioblastoma
Source: Acta Neuropathol Commun. 2020 Nov 4;8:179. doi: 10.1186/s40478-020-01057-7 (PMC7641818; doi:10.1186/s40478-020-01057-7)
Supplement: Supplementary file 3 — Additional file 3: Table S2. Results of the Cox model for overall survival and progression-free survival. [file 40478_2020_1057_MOESM3_ESM.xlsx]

## Sheet: Feuil1
	Univariate analyses
	Overall Survival				Progression Free Survival
	OR	CI 95%		log rank	OR	CI 95%		log rank
cfDNA concentration > 19.3 ng/mL	0.6748	0.3026	1.505	0.3	1.144	0.598	2.188	0.7
Decrease_of_cfDNA	0.5763	0.2056	1.616	0.3	1.298	0.5383	3.129	0.6
Karnofsky_Score>80%	0.2794	0.08083	0.9655	0.03	0.6009	0.2502	1.443	0.2
Tumor resection	0.4951	0.2236	1.096	0.08	0.5279	0.2831	0.9843	0.04
Methylated MGMTp	1.185	0.5036	2.79	0.7	0.1676	0.06266	0.4485	0.000375
