# Supplementary material for: Cell-free DNA and circulating TERT promoter mutation for disease monitoring in newly-diagnosed glioblastoma
Source: Acta Neuropathol Commun. 2020 Nov 4;8:179. doi: 10.1186/s40478-020-01057-7 (PMC7641818; doi:10.1186/s40478-020-01057-7)
Supplement: Supplementary file 4 — Additional file 4: Table S3. Raw data from TERTp C228T and C250T sequencing with 113bp and 88bp assays per patient in the entire cohort. [file 40478_2020_1057_MOESM4_ESM.xlsx]

## Sheet: Feuil1
					TERTp C228T ddPCR assay 113bp			TERTp C228T ddPCR assay 88bp Assay 1/Assay 2				TERTp C250T ddPCR assay 113bp		TERTp C250T ddPCR assay 88bp		TapeStation D5000 HS
Patient	TERTp mutation in tumor	Time	Plasma volume (µl)	cfDNA concentration (ng/ml of plasma)	number of total copies/µl	Mutant allele frequency (%)	Comment	number of total copies/µl	number of mutated copies/µl	Mutant allele frequency (%) assay 1/assay 2	Comment	number of total copies/µl	Mutant allele frequency (%)	number of total copies/µl	Mutant allele frequency (%)	Estimated Peak size (bp)
#031	WT	Tumor C228T			174	0
		Tumor C250T			438	0.05
		Baseline	3500	45.08												92
		Pre RT-TMZ	3400	8.43718												54
		Stability/Response	7000	4.85												64
#032	C228T	Tumor C228T			217	28.3
		Baseline	3000	17.9	60.4	0						57.6	0			1251
		Pre RT-TMZ	4000	9.34527	not interpretable							not interpretable				15
		Stability/Response	5000	4.90464	65.3	0		80	0	0		50	0			76
#033	C228T	Tumor C228T			160	34.9
		Baseline	3000	73.16	406	0										no peak
		Pre RT-TMZ	3500	10.7735	125	0		145	0.16	0.11	1 droplet FAM + 1 droplet FAM/VIC	123	0			62
		Stability/Response	4000	6.01233	53	0		65.3	0	0		47	0			71
#034	C228T	Tumor C228T			364	38.4
		Baseline	2500	12.02	34.5	0						34.4	0			1621
		Pre RT-TMZ	4000	5.42853	63.4	0		72.8	0	0		59.8	0			56
		Stability/Response	5000	9.52	151	0						129	0			1442
#035	C228T	Tumor C228T
		Pre RT-TMZ	3000	7.21047	15.7	0						15.1	0			no peak
		Progression	5000	6.10694	87.3	0		98	0.17	0.17	1 droplet FAM + 1 droplet FAM/VIC	88.1	0			69
#036	C228T	Tumor C228T			370	30
		Baseline	4000	21.69	181	0						163	0			4095
		Pre RT-TMZ	4000	143.899	612	0										no peak
		Progression	5000	29.0128	483	0		589	0	0						61
#037	C228T	Tumor C228T			120	41.7
		Baseline	3600	26.35	220	0		0	275	0						75
		Pre RT-TMZ	3000	38.2784	357	0										1853
		Stability/Response	6000	58.2931	2215	0		0	1317	0						66
#038	WT	Baseline	4000	8.15												58
		Pre RT-TMZ	3500	5.49367												no peak
		Stability/Response	8500	5.8												1328
#039	C250T	Tumor C228T			138	0.1
		Tumor C250T			156	62.6
		Baseline	3500	10.4	68.3	0						67	0	67	0	1618
		Pre RT-TMZ	4000	5.93333	not interpretable							not interpretable		not interpretable		no peak
		Progression	6000	5.86	72.6	0						75	0	84	0	1498
#040	C228T	Tumor C228T			244	40.3
		Baseline	4000	19.37	142	0		166	0.15	0.09	1 droplet FAM + 1 droplet FAM/VIC	146	0			91
		Pre RT-TMZ	5000	4.44306	not interpretable							not interpretable				no peak
		Progression	10000	4.81	142	0						165	0.11			1196
#041	C228T	Tumor C228T
		Pre RT-TMZ	3600	4.35445	34.9	0						32.6	0			1670
		Progression	5000	9.08019	151	0		171	0	0		120	0			80
#042	C228T	Tumor C228T
		Pre RT-TMZ	5000	5.64387	121	0		146	0	0		134	0			50
		Stability/Response	5000	233.37	2377	0		965	0.17	0.017	1 droplet FAM + 1 droplet FAM/VIC					101
#043	C228T	Tumor C228T			663	33.3
		Baseline	3500	27.67	285	0		379/307	0,27/0,23	0,07/0,07	2 droplets FAM + 1 droplet FAM/VIC / 1 droplet FAM + 2 droplets FAM/VIC					80
		Pre RT-TMZ	3800	13.8976	308	0		332	0.08	0.024	1 droplet FAM					58
		Progression	6000	10.97	199	0		254	0	0						77
#044	C228T	Tumor C228T			324	38.3
		Baseline	4000	20.06	not interpretable							not interpretable				no peak
		Pre RT-TMZ	4000	10.219	198	0		not enough ctDNA								66
		Progression	6600	8.07	499	0		599	0	0						95
#045	C228T	Tumor C228T			277	9.8
		Baseline	3000	36.62	296	0		409	0	0						80
		Pre RT-TMZ	4800	11.5559	162	0						151	0			1450
		Progression	5000	16.61	266	0										1347
#046	C228T	Tumor C228T			843	33.3
		Baseline	1000	102.88	261	0		329	0.09	0.027	1 droplet FAM					86
		Pre RT-TMZ	3000	7.5302	67.4	0						62.7	0			1944
		Stability/Response	8000	8.08	212	0		284	0.07	0.024	1 droplet FAM					92
#047	C228T	Tumor C228T			207	42.1
		Baseline	2000	198.14	not interpretable			696	0.09	0.013	1 droplet FAM	1241	0			144
		Pre RT-TMZ	4000	11.7695	165	0		221	0	0		175	0			82
		Progression	5000	5.88	not interpretable			not enough ctDNA				not interpretable				80
#048	C228T	Tumor C228T			325	27.3
		Baseline	2000	28.15	87	0						43	0			1349
		Pre RT-TMZ	3000	6.26192	36.7	0		47.7	0	0		35.5	0			87
		Progression	5000	6.26	96	0.07	1 droplet FAM	108	0	0		103	0			68
#049	C228T	Tumor C228T			246	39.7
		Baseline	3000	27.47	194	0		201	0	0		188	0			66
		Pre RT-TMZ	2800	6.5549	57.2	0						56.5	0			1412
		Progression	5500	19.22	133	0		155	0.07	0.05	1 droplet FAM	164	0			70
#050	C228T	Tumor C228T			163	38.1
		Baseline	3000	50.56	512	0		389	0.3	0.07	1 droplet FAM					71
		Pre RT-TMZ	3700	33.5023	131	0		506	0.08	0.017	1 droplet FAM	410	0			71
		Progression	5000	67.76	165	0						1878	0			1467
#051	C228T	Tumor C228T			662	32
		Baseline	3000	18.04	64.9	0		67	0	0		63	0			25
		Pre RT-TMZ	4000	9.602	49.5	0		53.7	0	0		45.3	0			75
		Stability/Response	7000	501.98	3030	0		1263	0	0						139
#052	C228T	Tumor C228T			519	32.1
		Baseline	3000	23.95	157	0		199	0.14	0.07	1 droplet FAM + 1 droplet FAM/VIC	156	0			80
		Pre RT-TMZ	4000	160.786	1923	0		621	0.15	0.024	2 droplets FAM					122
		Stability/Response	6000	4.18	191	0.03	1 droplet FAM	229	0	0		196	0			84
#053	C228T	Tumor C228T
		Baseline	2500	28.58	127	0		163	0.12	0.07	1 droplet FAM + 1 droplet FAM/VIC	130	0.05			58
		Pre RT-TMZ	5000	23.706	305	0		374	0	0						91
#054	UK C228T test	Pre RT-TMZ	4800	10.7292	158	0		0.86	0	0		161	0			132
		progression	5000	7.74	230	0		0.9	0	0		232	0			122
	UK C250T test	Pre RT-TMZ	4800	10.7292	152	0						88	0
		progression	5000	7.74	218	0						118	0
#055	C228T	Tumor C228T			462	36.8
		Baseline	2500	18.6	106	0		107	0	0		119	0			59
		Pre RT-TMZ	5000	28.414	441	0.015	1 droplet FAM	525	0	0		482	0			77
		Stability/Response	9000	7.12	134	0		129	0	0						64
#056	C228T	Tumor C228T			343	21.4
		Baseline	2500	23.2	31	0.4	2 droplets FAM	42	0.07	0.15	1 droplet FAM	31.4	0.23			1662
		Pre RT-TMZ	5000	8.69741	26.3	0		107	0	0		not interpretable				45
		Progression	6000	27.11	181	0		522/171	0,34/0	0,06/0	4 droplets FAM	575	0			80
#057	WT	Baseline	1500	16.97												37
		Pre RT-TMZ	3700	9.198												29
		Stability/Response	8000	5.9												83
#058	C228T	Tumor C228T			17	17
		Baseline	3000	17.51	59.7	0		78.5	0	0		60.8	0			32
		Pre RT-TMZ	5000	9.73	150	0		187	0.08	0.04	1 droplet FAM	155	0			103
		Progression	6000	5.52	188	0		245	0	0		184	0.04			29
#059	C228T	Tumor C228T
		Baseline	3000	25.85	119	0.46	8 droplets FAM	not enough ctDNA				115	0			122
		Pre RT-TMZ	4000	14.09	238	0.32	8 droplets FAM	not enough ctDNA				243	0			113
#060	C228T	Tumor C228T			283	26.3
		Baseline	3500	9.01	42	0						not interpretable				1235
		Pre RT-TMZ	3500	9.7	92	0		118	0	0		89	0			85
		Progression	3000	235.42	1218	0		1196	0	0						121
#061	C228T	Tumor C228T			726	14.3
		Pre RT-TMZ	4000	11.34	159	0		170	0	0		166	0.04			19
		Progression	6000	33.96	229	0		912	0	0						83
#062	C228T	Tumor C228T			702	74.2
		Baseline	2800	20.36	121	0		152	0	0		144	0.05			65
		Pre RT-TMZ	5000	15.86	240	0										1272
#063	C228T	Tumor C228T			696	25.8
		Baseline	1800	14.8	26.5	0						24	0			1341
		Pre RT-TMZ	5000	11.18	179	0.04	1 droplet FAM	210	0.13	0.06	1 droplet FAM + 1 droplet FAM/VIC	176	0			449
		Stability/Response	8000	6.87	163	0.04	1 droplet FAM	215	0.06	0.03	1 droplet FAM	167	0			85
#064	C228T	Tumor C228T			540	12.8
		Baseline	3500	40.68	462	0										176
		Pre RT-TMZ	4500	7.84	63.3	0		69.4	0	0		69.4	0.1			26
		Stability/Response	8000	28.39	240	0		738/927	0,2/0,28	0,027/0,03	1 droplet FAM + 2 droplets FAM/VIC - 1 droplet FAM + 2 droplets FAM/VIC					77
#065	C228T	Tumor C228T			225	42.1
		Baseline	3000	13.48	94	0.1	1 droplet FAM	125	0	0		102	0			81
		Pre RT-TMZ	3000	424.46	2458	0		547	0	0						61
		Stability/Response	9000	37.08	392	0		613	0	0						103
#066	WT	Pre RT-TMZ	4000	10.1												85
		C3	5000	10.62												100
#067	C228T	Tumor C228T			438	24.1
		Baseline	3000	32.08	286	0		327	0	0						23
		Pre RT-TMZ	5000	14.18	349	0		436	0	0						55
#068	C228T	Tumor C250T			365	0.06
		Tumor C228T			366	35
		Baseline	2000	14.36	33.5	0		42	0.07	0.17	1 droplet FAM	29	0			58
		Pre RT-TMZ	6000	14.15	278	0		399	0	0						23
#070	C228T	Tumor C228T			282	25.9
		Baseline	2800	12	61.4	0		77	0	0		38	0			55
		Pre RT-TMZ	4500	7.38	94	0		106	0.13	0.12	1 droplet FAM	74	0			100
		Progression	5000	21.12	342	0		407	0	0						71
#071	C228T	Tumor C228T			29	29.2
		Baseline	2500	13.83	76.1	0		92.1	0	0		72.5	0			79
		Pre RT-TMZ	4000	88.92	1116	0		468	0.16	0.033	2 droplets FAM					89
		Stability/Response	7000	10.76	240	0		290	0	0						88
#072	C228T	Tumor C228T			132	13.9
		Baseline	3500	10.35	56.7	0		72.4	0	0		58.8	0			86
		Pre RT-TMZ	5000	7.36	100	0		119	0	0		98	0			82
#073	C228T	Tumor C228T			688	47.3
		Baseline	3000	26.27	146	0		185	0	0		153	0			93
		Pre RT-TMZ	4500	17.56	265	0										1250
		Progression	8000	80.65	1016	0		580	0	0						112
#074	C228T	Tumor C228T			807	21
		Baseline	3000	26.6	145	0						164	0			1626
		Pre RT-TMZ	5000	11.24	156	0						169	0			1450
		Progression	5600	33.33	638	0		432	0	0						100
#075	C228T	Tumor C228T			260	25
		Baseline	2700	13.65	73	0.21	2 droplets FAM	82.6	0	0		74.6	0			1327
		Pre RT-TMZ	4000	9.32	103	0						105	0			1511
		Progression	3000	14.04	63.2	0						62.8	0			1483
#076	C228T	Tumor C228T			215	35.8
		Baseline	3000	18.19	not interpretable							not interpretable				no peak
		Pre RT-TMZ	5000	3.88	121	0						118	0			1242
		Stability/Response	7500	29.09	740	0		533	0	0						86
#077	WT	Baseline	1800	12.84												1184
		Pre RT-TMZ	7000	4.55				not enough ctDNA								45
		Stability/Response	4500	299.04												no peak
#078	C228T	Tumor C228T			364	39.3
		Baseline	3500	5.67	10.5	0						73	0			no peak
		Pre RT-TMZ	5000	171.82	1261	0		797/781	0,26/0	0,032/0	1 droplet FAM + 2 droplet FAM/VIC					102
		Progression	6000	26.57	511	0.04	1 droplet FAM	375/213	0,2/0	0,05/0	2 droplets FAM	557	0			86
#079	C228T	Tumor C228T			547	33.5
		Baseline	3000	19.86	148	0		200	0	0		155	0			70
		Pre RT-TMZ	5000	3.12	130	0		165	0.16	0.1	1 droplet FAM + 1 droplet FAM/VIC	137	0			69
		Progression	5500	12.21	205	0		299	0	0						96
#080	WT	Baseline	3000	59.47												102
		Pre RT-TMZ	6000	8.66												1367
		Stability/Response	5000	12.09												89
#081	C228T	Tumor C228T
		Baseline	3000	16.23	60	0						not interpretable				1038
		Pre RT-TMZ	5000	5.32	45.4	0						51	0			1374
		progression	6000	11.41	202	0										1438
#082	C228T	Tumor C228T			1081	28.6
		Pleural metastasis			123	72.4
		Pre RT-TMZ	4000	6.56	115	0.06	1 droplet FAM	131	0	0						56
		End RT-TMZ	5700	34.27	630	0		723	0	0						60
		C1	5800	13.14	551	0		568	0	0						61
		C3	5000	15.1	246	0.07	2 droplets FAM	258	0.39	0.15	4 droplet FAM + 1 droplet FAM/VIC					108
		Progression	4000	189.75	806	7.2		not enough ctDNA								not enough cfDNA
		2nd line	3800	609.35	997	18.4		1137	226	16.6						89
#083	C228T	Tumor C250T			311	0.05
		Tumor C228T			356	22.7
		Baseline	3500	6.6	24.3	0		26.5	0	0		27	0			37
		Pre RT-TMZ	6000	13.17	204	0		284	0	0						78
		Progression	9000	9.91	297	0.022	1 droplet FAM					323	0			1296
